# Supplementary material for: Compartmentation of glycogen metabolism revealed from 13C isotopologue distributions
Source: BMC Syst Biol. 2011 Oct 28;5:175. doi: 10.1186/1752-0509-5-175 (PMC3292525; doi:10.1186/1752-0509-5-175)
Supplement: Additional file 2 — Measured distributions of 13C isotopomers in metabolites. The table presents the data for each independent experiment obtained as described in Methods after subtraction natural 13C isotope enrichment. [file 1752-0509-5-175-S2.XLS]

## Sheet: Hoja1
Glucose Labeled
	INITIAL GLUCOSE									FINAL GLUCOSE									FINAL GLYCOGEN									FINAL GLYCOGEN, C1-C4						FINAL GLYCOGEN, C3-C6						LACTATE FINAL						GLUTAMATE, C2-C5
EXPERIMENT	M0	M1	M2	M3	M4	M5	M6	conc. (mM)		M0	M1	M2	M3	M4	M5	M6	conc. (mM)		M0	M1	M2	M3	M4	M5	M6	conc. (μg glc/million cells)		M0	M1	M2	M3	M4		M0	M1	M2	M3	M4		M0	M1	M2	M3	conc. (mM)		M0	M1	M2	M3
1 (1)	0.505426	0.00818411	0.487474	-0.000690836	-0.000324989	6.96772e-05	-0.000137625			0.508656	0.00972764	0.479185	0.000491443	0.00147694	0.000325643	0.000136766	18.17		0.562759	0.0180508	0.403172	0.00486021	0.0107139	0.000391432	5.22776e-05	39.8337		0.581366	0.0184565	0.392595	0.00511733	0.00246583		0.956287	0.00796988	0.0337617	0.00308396	-0.00110286		0.837693	0.0297966	0.131485	0.00102565	1.49		0.885843	0.0365449	0.0685563	0.00122953
2 (2)	0.505426	0.00818411	0.487474	-0.000690836	-0.000324989	6.96772e-05	-0.000137625			0.507131	0.0102957	0.480022	0.000718423	0.00135788	0.000275847	0.000198487	17.54		0.550445	0.022248	0.410762	0.00545349	0.0104114	0.00069201	-1.22651e-05	36.2056		0.560992	0.0252137	0.406261	0.00529699	0.0022364		0.955649	0.0083098	0.0319653	0.00345449	0.00062106		0.845438	0.0302059	0.123113	0.00124235	1.27		0.905207	0.0340868	0.0549597	0.00180063
3 (3)	0.505426	0.00818411	0.487474	-0.000690836	-0.000324989	6.96772e-05	-0.000137625			0.508954	0.0100482	0.479231	0.000621665	0.000830849	3.48754e-05	0.000279973	18.13		0.559958	0.0213077	0.40249	0.00553378	0.0102109	0.000421435	7.80853e-05	41.3832		0.568771	0.0242978	0.399813	0.0052025	0.00191568		0.958351	0.00757763	0.0313113	0.00333627	-0.000576304		0.844989	0.029075	0.124822	0.0011133	0.38		0.888614	0.0379708	0.0675845	0.00154893
4 (21)	0.519918	0.00747557	0.480214	-0.000327034	-0.00798117	0.000498477	0.000201912	17.65		0.499804	0.0097951	0.489861	-0.000651003	0.00104891	2.9247e-05	0.000112472	17.81		0.614354	0.0136457	0.363856	0.00401197	0.00368996	0.000359312	8.26369e-05	37.84														0.975418	0.00724386	0.0153272	0.00201133	0.21		0.969361	0.0110441	0.0192786	-0.000334268
5 (22)	0.519918	0.00747557	0.480214	-0.000327034	-0.00798117	0.000498477	0.000201912	17.65		0.518858	0.0083224	0.474475	-0.00311234	0.00129729	6.54472e-05	9.43056e-05	17.27		0.611304	0.0176234	0.360641	0.00359991	0.00634419	0.000509818	-2.15722e-05	27														0.922945	0.0139812	0.0526541	0.0104199	0.32		0.936088	0.0258473	0.0366941	-0.000334953
6 (31)	0.513589	0.0106033	0.48143	0.00288288	-0.00816554	-0.000408386	6.84913e-05	22.85		0.511706	0.0103676	0.475115	0.000525315	0.00227358	-5.25946e-05	6.567e-05	22.57		0.605265	0.0153752	0.361553	0.00444227	0.0126821	0.000589737	9.3349e-05	25.82		0.615909	0.0353322	0.337012	0.00654871	0.00519824		0.943962	0.0099173	0.042609	0.00253064	0.000981464		0.859353	0.0241072	0.111799	0.00474169	0.91		0.939467	0.0178901	0.0289898	-0.00691776
7 (32)	0.513589	0.0106033	0.48143	0.00288288	-0.00816554	-0.000408386	6.84913e-05	22.85		0.515517	0.0111403	0.470689	0.000884986	0.0018144	-7.07394e-05	2.50616e-05	19.95		0.61497	0.0166737	0.353719	0.0034904	0.0104838	0.000523851	0.000139599	21.32		0.642828	0.0305717	0.315278	0.00653827	0.00478372		0.939265	0.00957524	0.0386429	0.00476664	0.00774989		0.882302	0.0284572	0.0878148	0.00142602	0.22		0.907175	0.0412038	0.0480615	0.000978752
8 (45)	0.511188	0.00801614	0.481007	-0.000196911	-0.000109676	1.67104e-05	7.87518e-05	20.46		0.514399	0.00438414	0.484149	-0.0045063	0.00136325	0.000139679	7.14835e-05	19.44		0.642636	0.0153156	0.327723	0.00451572	0.00941898	0.000345747	4.57218e-05	17.11														0.849596	0.0254688	0.12319	0.00174541	0.57		0.965799	0.00935692	0.0228964	1.9544e-05
9 (46)	0.499983	0.00859375	0.490436	0.00089858	1.13005e-05	-5.0018e-06	8.30952e-05	20.5		0.507341	0.00831169	0.483726	-0.000245813	0.000888899	-7.79151e-05	5.57433e-05	19.75		0.656445	0.0154808	0.315918	0.00406929	0.00770578	0.000349698	3.14029e-05	17.72														0.79012	0.0154059	0.056725	0.137749	0.8		0.909742	0.0296431	0.0581615	7.82168e-05
10 (72)	0.514157	0.00947469	0.476215	0.0010145	-0.000455429	-0.000317466	-8.87752e-05	20.66		0.51398	0.00654037	0.481013	-0.00379325	0.00210877	0.000115854	3.53341e-05	20.6		0.599992	0.0154745	0.368243	0.00322764	0.0121316	0.000722829	0.000209013	26.9132		0.622629	0.0207688	0.349392	0.00455792	0.00265248		0.949781	0.00736802	0.0426662	0.00350088	-0.0033162		0.848198	0.0308589	0.111169	0.00977426	1.18		0.875586	0.0435874	0.0738391	0.0021772
11 (83)	0.512931	0.0057038	0.484533	-0.00342123	0.000164731	1.46752e-05	7.39878e-05	20.58		0.527067	0.0101504	0.46649	0.000625944	-0.00469272	0.000156517	0.000203593	21.59		0.59365	0.0113322	0.379932	0.00219024	0.0121538	0.000501523	0.000240386	21.786		0.613834	0.014644	0.365262	0.00392022	0.00233987		0.951114	0.00386063	0.0406737	0.00284753	0.00150437		0.830199	0.0305405	0.134092	0.00516845	1.72		0.860654	0.0401839	0.089365	0.00202209
12 (95)	0.511882	0.00837372	0.480238	0.000150626	-0.000403735	-0.000232683	-7.80316e-06	23.08		0.5159	0.0105364	0.472174	0.000346427	0.00121079	-0.000175631	7.84148e-06	22.69		0.678334	0.0119785	0.297639	0.00248801	0.00938116	0.000155038	2.43931e-05	21.199		0.698915	0.00961257	0.287328	0.0026443	0.0015003		0.962368	0.00488191	0.0348751	0.00242669	-0.00455222		0.831598	0.0172614	0.0636035	0.0875374	0.68		0.900493	0.0308675	0.0589211	0.000593541
MEAN	0.511119	0.00840601	0.483178	0.00012373	-0.00283843	-1.12126e-05	2.22656e-05	20.6978		0.512443	0.00913499	0.478011	-0.000674541	0.000914903	6.38524e-05	0.000107227	19.6258	#DIV/0!	0.607509	0.0162088	0.362137	0.00399024	0.00961064	0.000463536	8.02523e-05	27.8442		0.613155	0.0223622	0.356618	0.00497828	0.00288657		0.952097	0.00743255	0.0370632	0.00324339	0.000163651		0.859821	0.0235335	0.0946495	0.0219962	0.8125		0.912002	0.0298522	0.0522756	0.000238455
STD DEV	0.00604073	0.00135403	0.0042145	0.00169724	0.00387059	0.000301363	0.000123698	2.05024		0.00689944	0.00195737	0.00652265	0.00195684	0.00182155	0.000148226	8.31074e-05	1.92056	#DIV/0!	0.0387712	0.00328757	0.0351459	0.00105521	0.00260559	0.000160233	8.10921e-05	8.75789		0.0447765	0.00834447	0.0425038	0.00129915	0.00135017		0.0076715	0.00210825	0.00466663	0.000736489	0.00371728		0.0481864	0.00802003	0.0387523	0.0437948	0.509601		0.0342713	0.0116264	0.021702	0.00242517
Glucose-Lactate Labeled
	INITIAL GLUCOSE		FINAL GLUCOSE									FINAL GLYCOGEN									FINAL GLYCOGEN, C1-C4						FINAL GLYCOGEN, C3-C6						INITIAL LACTATE						FINAL LACTATE						GLUTAMATE, C2-C5
EXPERIMENT	conc. (mM)		M0	M1	M2	M3	M4	M5	M6	conc. (mM)		M0	M1	M2	M3	M4	M5	M6	conc. (μg glc/million cells)		M0	M1	M2	M3	M4		M0	M1	M2	M3	M4		M0	M1	M2	M3	conc. (mM)		M0	M1	M2	M3	conc. (mM)		M0	M1	M2	M3	M4
1 (41)	21.64		0.978913	0.00333677	0.00862521	0.0066347	0.00114289	0.00100541	0.000341586	18.97		0.850812	0.0256643	0.0610408	0.0427032	0.0077723	0.00669424	0.00531307	21.47		0.878317	0.0505726	0.0362456	0.0259468	0.00891823		0.876293	0.0397696	0.0438422	0.0344005	0.00569473		0.546283	0.0043973	0.00802401	0.441296	7.51		0.621984	0.0164045	0.033285	0.328326	---		0.743271	0.0809964	0.130435	0.0252726	0.0200246
2 (42)	21.64		0.988178	0.00365748	0.00428704	0.00313714	0.000346664	0.000306805	8.71709e-05	19.77		0.953222	0.0100835	0.0200561	0.0141971	0.00114305	0.000978355	0.000319504	---		0.963754	0.0176092	0.010306	0.00706406	0.00126687		0.963958	0.0130684	0.0132341	0.0104114	-0.00067144		0.546283	0.0043973	0.00802401	0.441296	7.51		0.623202	0.0114555	0.0238625	0.341481	6.88		0.704412	0.0638631	0.196897	0.0110833	0.023745
3 (49)	20.2		0.974918	0.00768484	0.00833877	0.00673821	0.0010868	0.000910121	0.000323459	17.01		0.899963	0.0185627	0.0402806	0.0306218	0.00396551	0.00350148	0.00310495	16.34		0.913106	0.0383934	0.0242329	0.0147112	0.00955657		0.907819	0.0298757	0.0298553	0.0254183	0.00703155		0.545415	0.0041138	0.00802688	0.442444	7.52		0.675198	0.0214185	0.0379495	0.265434	---		0.745434	0.09959	0.120472	0.0144448	0.0200588
4 (50)	20.2		0.980902	0.00463451	0.00724525	0.00535871	0.000872997	0.000735349	0.000250837	20.26		0.917015	0.0160997	0.0348449	0.0253296	0.0031819	0.00257115	0.00095783	18.55		0.933532	0.0332216	0.0176551	0.0129257	0.00266507		0.928107	0.0231681	0.0260529	0.0218946	0.000777104		0.545415	0.0041138	0.00802688	0.442444	7.52		0.647632	0.0148555	0.0314878	0.306025	6.7		0.687879	0.0666643	0.203977	0.0138547	0.0276248
5 (57)	18.32		0.969584	0.0145649	0.00856918	0.00565531	0.000778524	0.000630021	0.000218228	18.78		0.913342	0.0162565	0.0375598	0.0261058	0.00316852	0.0026058	0.000961403	22.31		0.929226	0.0375279	0.0165074	0.0138448	0.00289388		0.921601	0.0280986	0.0268258	0.0195175	0.00395709		0.573934	0.00630493	0.0097754	0.409986	6.56		0.64506	0.0170451	0.033103	0.304792	5.58		0.72071	0.0586357	0.166927	0.011982	0.0417451
6 (58)	18.32		0.977341	0.00869873	0.00737797	0.00520955	0.000645154	0.0005353	0.00019265	18.9		0.888957	0.0317156	0.0414652	0.0304695	0.00355283	0.00285447	0.000985641	34.77		---	---	---	---	---		---	---	---	---	---		0.573934	0.00630493	0.0097754	0.409986	6.56		0.641293	0.0165672	0.0319113	0.310228	5.82		0.64898	0.0755835	0.223022	0.0188173	0.0335972
7 (88)	23.91		0.979867	-0.00105146	0.0104761	0.00785452	0.00126965	0.00115237	0.000432266	23.4628		0.917948	0.0142828	0.0357131	0.0253198	0.00321343	0.00256762	0.000955459	30.4077		0.941281	0.0277835	0.0138956	0.0129691	0.0040706		0.93315	0.023891	0.0222164	0.0175788	0.00316383		0.60535	0.00499502	0.00922587	0.380429	7.76		0.628475	0.015985	0.0315349	0.324005	6.08		0.627829	0.0734383	0.239276	0.0189597	0.0404966
8 (89)	23.91		0.96005	0.0161077	0.0121053	0.00858383	0.00145823	0.00125286	0.000442133	23.0122		0.905926	0.014464	0.0426251	0.0286387	0.00385175	0.00330492	0.00118911	31.5556		0.927256	0.0320147	0.022293	0.0156469	0.00278969		0.914823	0.0289086	0.0276821	0.0217915	0.00679457		0.60535	0.00499502	0.00922587	0.380429	7.76		0.621855	0.017902	0.0335506	0.326693	6.28		0.658868	0.0647256	0.20451	0.0223585	0.0495382
9 (90)	23.91		0.992294	0.00310271	-0.00555158	0.0073485	0.00135903	0.00103615	0.000411028	25.1077		0.925229	0.0111597	0.0324688	0.0247121	0.00290649	0.00241407	0.00110955	21.9025		0.947588	0.0266012	0.0125113	0.0117939	0.00150608		0.940626	0.0250708	0.0221542	0.0163841	-0.00423505		0.60535	0.00499502	0.00922587	0.380429	7.76		0.634062	0.0173954	0.0298158	0.318727	6.12		0.665763	0.0663518	0.217753	0.0144291	0.0357037
10 (91)	23.91		0.994304	0.0017901	-0.00663368	0.00747883	0.00148251	0.0010389	0.00053976	24.0488		0.918588	0.0152498	0.0344017	0.0251342	0.00306029	0.00253989	0.00102642	20.6173		0.937165	0.0314556	0.0153634	0.0133256	0.00269047		0.930646	0.0263819	0.0240849	0.017863	0.00102417		0.60535	0.00499502	0.00922587	0.380429	7.76		0.617446	0.0174836	0.0319211	0.333149	6		0.63934	0.0692796	0.237172	0.0194655	0.0347429
MEAN	21.596		0.979635	0.00625263	0.00548395	0.00639993	0.00104425	0.00086033	0.000323912	20.9322		0.9091	0.0173539	0.0380456	0.0273232	0.0035816	0.0030032	0.00159229	24.2137		0.930136	0.0327977	0.0187789	0.0142476	0.00403972		0.924114	0.0264703	0.0262164	0.0205844	0.00261517		0.575267	0.00496121	0.0088556	0.410917	7.422		0.635621	0.0166512	0.0318421	0.315886	6.1825		0.684249	0.0719128	0.194044	0.0170668	0.0327277
STD DEV	2.27997		0.0103425	0.00553065	0.00643809	0.00159234	0.000375755	0.000299332	0.000137434	2.74219		0.0265679	0.00660806	0.010276	0.00709013	0.0016641	0.00145988	0.00149229	6.39535		0.0239902	0.00912727	0.00790718	0.00501327	0.00306044		0.0240973	0.00703742	0.00815509	0.00667209	0.0037449		0.0280595	0.000794978	0.000745139	0.0289704	0.468776		0.0174655	0.00250389	0.00352614	0.0213343	0.431931		0.0426956	0.0116546	0.041791	0.00463736	0.00981231
Glucose Labeled-Lactate
	INITIAL GLUCOSE									FINAL GLUCOSE									FINAL GLYCOGEN									FINAL GLYCOGEN, C1-C4						FINAL GLYCOGEN, C3-C6						INITIAL LACTATE		FINAL LACTATE						GLUTAMATE, C2-C5
EXPERIMENT	M0	M1	M2	M3	M4	M5	M6	conc. (mM)		M0	M1	M2	M3	M4	M5	M6	conc. (mM)		M0	M1	M2	M3	M4	M5	M6	conc. (μg glc/million cells)		M0	M1	M2	M3	M4		M0	M1	M2	M3	M4		conc. (mM)		M0	M1	M2	M3	conc. (mM)		M0	M1
1 (39)	0.511188	0.00801614	0.481007	-0.000196911	-0.000109676	1.67104e-05	7.87518e-05	21.9		0.522645	0.00455662	0.475746	-0.00387102	0.000728799	0.000112062	8.27945e-05	21.9		0.708965	0.0100835	0.275644	0.00151112	0.00371365	4.26803e-05	3.99859e-05	17.15		---	---	---	---	---		---	---	---	---	---		8.28		0.981361	-0.000191673	0.00751802	0.0113131	7.43		---	---
2 (40)	0.511188	0.00801614	0.481007	-0.000196911	-0.000109676	1.67104e-05	7.87518e-05	21.9		0.533811	0.00853063	0.458026	-0.00028075	-0.000157882	2.54488e-05	4.52319e-05	19.84		0.736476	0.0104933	0.251134	0.00150584	0.00039121	-8.68019e-05	8.63257e-05	16.51		0.728182	0.0134383	0.254637	0.0028261	0.000916243		0.992874	0.0033368	0.00303354	0.00166561	-0.000910092		8.28		0.996046	0.00113463	0.00278813	3.11146e-05	6.32		0.984792	0.00704938
3 (47)	0.499983	0.00859375	0.490436	0.00089858	1.13005e-05	-5.0018e-06	8.30952e-05	21.24		0.520845	0.00918169	0.469208	0.000523948	0.000138484	5.24081e-05	5.04064e-05	22.82		0.657516	0.0113798	0.325718	0.00213943	0.00307251	0.000122877	5.12101e-05	18.05		0.644865	0.0151657	0.334226	0.0039603	0.00178333		0.984219	0.00261153	0.0122379	0.00204276	-0.00111087		7.98		0.991864	0.000581402	0.00651035	0.00104409	6.88		0.989549	0.00200158
4 (48)	0.499983	0.00859375	0.490436	0.00089858	1.13005e-05	-5.0018e-06	8.30952e-05	21.24		0.524315	0.00817	0.467598	-0.000466962	0.000299066	-5.85549e-06	9.1053e-05	17.98		0.653347	0.0191741	0.321265	0.00303141	0.00287078	0.000249837	6.19011e-05	19.05		0.64668	0.0222008	0.325033	0.00437685	0.00170923		0.979206	0.00632276	0.0132554	0.00240552	-0.0011897		7.98		0.971872	0.00258071	0.00921835	0.0163289	5.7		0.897606	0.0557554
5 (55)	0.51081	0.00827098	0.482768	7.02254e-05	-0.00192021	-4.06942e-05	4.22798e-05	18.96		0.539873	0.0067993	0.452785	-0.000214584	0.000697629	1.55777e-05	4.41374e-05	19.4		0.662065	0.0151224	0.314257	0.00350317	0.0047025	0.000316721	3.24684e-05	29.5		---	---	---	---	---		---	---	---	---	---		7.96		0.968058	0.00208378	0.0122563	0.017602	6.34		0.984128	0.00514352
6 (56)	0.51081	0.00827098	0.482768	7.02254e-05	-0.00192021	-4.06942e-05	4.22798e-05	18.96		0.543747	0.00993077	0.447418	-0.00100141	-0.000108041	-2.07613e-05	3.45015e-05	14.54		0.722812	0.0148174	0.260616	0.000688901	0.000721657	0.000222259	0.000121253	35.88		0.714294	0.0230862	0.258146	0.0037388	0.000735078		0.986706	0.007088	0.00485919	0.0023319	-0.000984746		7.96		0.988715	0.00318814	0.00755972	0.000536968	4.7		0.978717	0.0259659
7 (85)	0.511882	0.00837372	0.480238	0.000150626	-0.000403735	-0.000232683	-7.80316e-06	23.08		0.540921	0.0073323	0.449984	0.000858242	0.000880161	-4.17832e-05	6.59501e-05	23.2386		0.663503	0.00862959	0.322074	0.00101441	0.00449254	0.000237057	4.93808e-05	24.1087		0.671679	0.0132631	0.311347	0.00199158	0.00171918		0.971417	0.0031516	0.0217133	0.00168691	0.0020313		7.64		0.909841	0.0053809	0.0131484	0.0716293	6.04		0.990027	-0.00136982
8 (86)	0.511882	0.00837372	0.480238	0.000150626	-0.000403735	-0.000232683	-7.80316e-06	23.08		0.520856	0.0122421	0.464477	0.00174526	0.000709075	-8.14497e-05	5.22737e-05	23.0677		0.673554	0.00752846	0.313602	0.000493056	0.00453416	0.00021194	7.6609e-05	19.7037		0.682909	0.0127786	0.299768	0.0037328	0.000811649		0.96428	0.00253619	0.0216458	0.00277624	0.00876192		7.64		0.98057	0.00379095	0.0138392	0.00180005	6.16		0.989775	0.000328543
9 (87)	0.511882	0.00837372	0.480238	0.000150626	-0.000403735	-0.000232683	-7.80316e-06	23.08		0.540406	0.00940973	0.448648	0.000901034	0.000628091	-5.14898e-05	5.84656e-05	22.2708		0.652055	0.0100497	0.331865	0.00137827	0.00429262	0.000281757	7.7836e-05	34.5324		0.662909	0.0122529	0.320721	0.00266627	0.00145111		0.971369	0.00353044	0.0205499	0.00198252	0.00256855		7.64		0.980288	0.00503914	0.0124116	0.0022617	6.04		0.975915	0.0121197
MEAN	0.508845	0.00832032	0.483237	0.000221741	-0.000583152	-8.40024e-05	4.27605e-05	21.4933		0.531935	0.00846146	0.459321	-0.000200693	0.000423931	4.61854e-07	5.83127e-05	20.5619		0.681144	0.0119198	0.301797	0.00169618	0.00319907	0.000177592	6.63299e-05	23.8316		0.678788	0.0160265	0.300554	0.00332753	0.00130369		0.978581	0.00408248	0.0138993	0.00212735	0.00130948		7.92889		0.974291	0.00262089	0.00947223	0.0136164	6.17889		0.973814	0.0133743
STD DEV	0.00504288	0.000208568	0.00419828	0.000407408	0.000776782	0.000113379	4.11021e-05	1.61428		0.00967386	0.00215771	0.0103064	0.00161388	0.000390122	5.88315e-05	1.85999e-05	2.91664		0.0325612	0.00371792	0.0306342	0.00102121	0.00163256	0.000129053	2.74556e-05	7.61132		0.0321504	0.00461568	0.0320512	0.000847379	0.000466266		0.0100859	0.00184093	0.00783435	0.000403236	0.0036501		0.25102		0.025773	0.00192761	0.00370754	0.0228481	0.754825		0.0312323	0.0192017
[truncated: 7 more columns]
